# Supplementary material for: Use of Whole-Genome Sequencing to Predict Mycobacterium tuberculosis Complex Drug Resistance from Early Positive Liquid Cultures
Source: Microbiol Spectr. 2022 Mar 21;10(2):e02516-21. doi: 10.1128/spectrum.02516-21 (PMC9045259; doi:10.1128/spectrum.02516-21)
Supplement: SUPPLEMENTAL FILE 2 — Supplemental material. Download SPECTRUM02516-21_Supp_2_seq4.xlsx, XLSX file, 0.01 MB [file spectrum02516-21_supp_2_seq4.xlsx]

## Sheet: Objects
The accession numbers of each isolate and corresponding URLs
RUN:23928982: https://www.ncbi.nlm.nih.gov/sra/RUN:23928982
RUN:23928981: https://www.ncbi.nlm.nih.gov/sra/RUN:23928981
RUN:23928980: https://www.ncbi.nlm.nih.gov/sra/RUN:23928980
RUN:23928979: https://www.ncbi.nlm.nih.gov/sra/RUN:23928979
RUN:23928978: https://www.ncbi.nlm.nih.gov/sra/RUN:23928978
RUN:23928977: https://www.ncbi.nlm.nih.gov/sra/RUN:23928977
RUN:23928976: https://www.ncbi.nlm.nih.gov/sra/RUN:23928976
RUN:23928975: https://www.ncbi.nlm.nih.gov/sra/RUN:23928975
RUN:23928974: https://www.ncbi.nlm.nih.gov/sra/RUN:23928974
RUN:23928973: https://www.ncbi.nlm.nih.gov/sra/RUN:23928973
RUN:23928972: https://www.ncbi.nlm.nih.gov/sra/RUN:23928972
RUN:23928971: https://www.ncbi.nlm.nih.gov/sra/RUN:23928971
RUN:23928970: https://www.ncbi.nlm.nih.gov/sra/RUN:23928970
RUN:23928969: https://www.ncbi.nlm.nih.gov/sra/RUN:23928969
RUN:23928968: https://www.ncbi.nlm.nih.gov/sra/RUN:23928968
RUN:23928967: https://www.ncbi.nlm.nih.gov/sra/RUN:23928967
RUN:23928966: https://www.ncbi.nlm.nih.gov/sra/RUN:23928966
RUN:23928965: https://www.ncbi.nlm.nih.gov/sra/RUN:23928965
RUN:23928964: https://www.ncbi.nlm.nih.gov/sra/RUN:23928964
RUN:23928963: https://www.ncbi.nlm.nih.gov/sra/RUN:23928963
RUN:23928962: https://www.ncbi.nlm.nih.gov/sra/RUN:23928962
RUN:23928961: https://www.ncbi.nlm.nih.gov/sra/RUN:23928961
RUN:23928960: https://www.ncbi.nlm.nih.gov/sra/RUN:23928960
RUN:23928959: https://www.ncbi.nlm.nih.gov/sra/RUN:23928959
RUN:23928958: https://www.ncbi.nlm.nih.gov/sra/RUN:23928958
RUN:23928957: https://www.ncbi.nlm.nih.gov/sra/RUN:23928957
RUN:23928956: https://www.ncbi.nlm.nih.gov/sra/RUN:23928956
RUN:23928955: https://www.ncbi.nlm.nih.gov/sra/RUN:23928955
RUN:23928954: https://www.ncbi.nlm.nih.gov/sra/RUN:23928954
RUN:23928953: https://www.ncbi.nlm.nih.gov/sra/RUN:23928953
RUN:23928952: https://www.ncbi.nlm.nih.gov/sra/RUN:23928952
RUN:23928951: https://www.ncbi.nlm.nih.gov/sra/RUN:23928951
RUN:23928950: https://www.ncbi.nlm.nih.gov/sra/RUN:23928950
RUN:23928949: https://www.ncbi.nlm.nih.gov/sra/RUN:23928949
RUN:23928948: https://www.ncbi.nlm.nih.gov/sra/RUN:23928948
RUN:23928947: https://www.ncbi.nlm.nih.gov/sra/RUN:23928947
RUN:23928914: https://www.ncbi.nlm.nih.gov/sra/RUN:23928914
RUN:23928913: https://www.ncbi.nlm.nih.gov/sra/RUN:23928913
RUN:23928912: https://www.ncbi.nlm.nih.gov/sra/RUN:23928912
RUN:23928911: https://www.ncbi.nlm.nih.gov/sra/RUN:23928911
RUN:23928910: https://www.ncbi.nlm.nih.gov/sra/RUN:23928910
RUN:23928909: https://www.ncbi.nlm.nih.gov/sra/RUN:23928909
RUN:23928908: https://www.ncbi.nlm.nih.gov/sra/RUN:23928908
RUN:23928907: https://www.ncbi.nlm.nih.gov/sra/RUN:23928907
RUN:23928906: https://www.ncbi.nlm.nih.gov/sra/RUN:23928906
RUN:23928905: https://www.ncbi.nlm.nih.gov/sra/RUN:23928905
RUN:23928904: https://www.ncbi.nlm.nih.gov/sra/RUN:23928904
RUN:23928903: https://www.ncbi.nlm.nih.gov/sra/RUN:23928903
RUN:23928902: https://www.ncbi.nlm.nih.gov/sra/RUN:23928902
RUN:23928901: https://www.ncbi.nlm.nih.gov/sra/RUN:23928901
RUN:23928900: https://www.ncbi.nlm.nih.gov/sra/RUN:23928900
RUN:23928899: https://www.ncbi.nlm.nih.gov/sra/RUN:23928899
RUN:23928898: https://www.ncbi.nlm.nih.gov/sra/RUN:23928898
RUN:23928897: https://www.ncbi.nlm.nih.gov/sra/RUN:23928897
RUN:23928896: https://www.ncbi.nlm.nih.gov/sra/RUN:23928896
RUN:23928895: https://www.ncbi.nlm.nih.gov/sra/RUN:23928895
RUN:23928894: https://www.ncbi.nlm.nih.gov/sra/RUN:23928894
RUN:23928893: https://www.ncbi.nlm.nih.gov/sra/RUN:23928893
RUN:23928892: https://www.ncbi.nlm.nih.gov/sra/RUN:23928892
RUN:23928891: https://www.ncbi.nlm.nih.gov/sra/RUN:23928891
RUN:23928890: https://www.ncbi.nlm.nih.gov/sra/RUN:23928890
RUN:23928889: https://www.ncbi.nlm.nih.gov/sra/RUN:23928889
RUN:23928888: https://www.ncbi.nlm.nih.gov/sra/RUN:23928888
RUN:23928887: https://www.ncbi.nlm.nih.gov/sra/RUN:23928887
RUN:23928886: https://www.ncbi.nlm.nih.gov/sra/RUN:23928886
RUN:23928885: https://www.ncbi.nlm.nih.gov/sra/RUN:23928885
RUN:23928884: https://www.ncbi.nlm.nih.gov/sra/RUN:23928884
RUN:23928883: https://www.ncbi.nlm.nih.gov/sra/RUN:23928883
RUN:23928882: https://www.ncbi.nlm.nih.gov/sra/RUN:23928882
RUN:23928881: https://www.ncbi.nlm.nih.gov/sra/RUN:23928881
RUN:23928880: https://www.ncbi.nlm.nih.gov/sra/RUN:23928880
RUN:23928879: https://www.ncbi.nlm.nih.gov/sra/RUN:23928879
RUN:23928878: https://www.ncbi.nlm.nih.gov/sra/RUN:23928878
RUN:23928877: https://www.ncbi.nlm.nih.gov/sra/RUN:23928877
RUN:23928876: https://www.ncbi.nlm.nih.gov/sra/RUN:23928876
RUN:23928875: https://www.ncbi.nlm.nih.gov/sra/RUN:23928875
RUN:23928874: https://www.ncbi.nlm.nih.gov/sra/RUN:23928874
RUN:23928873: https://www.ncbi.nlm.nih.gov/sra/RUN:23928873
RUN:23928872: https://www.ncbi.nlm.nih.gov/sra/RUN:23928872
RUN:23928871: https://www.ncbi.nlm.nih.gov/sra/RUN:23928871
RUN:23928870: https://www.ncbi.nlm.nih.gov/sra/RUN:23928870
RUN:23928869: https://www.ncbi.nlm.nih.gov/sra/RUN:23928869
RUN:23928868: https://www.ncbi.nlm.nih.gov/sra/RUN:23928868
RUN:23928867: https://www.ncbi.nlm.nih.gov/sra/RUN:23928867
RUN:23928866: https://www.ncbi.nlm.nih.gov/sra/RUN:23928866
RUN:23928865: https://www.ncbi.nlm.nih.gov/sra/RUN:23928865
RUN:23928864: https://www.ncbi.nlm.nih.gov/sra/RUN:23928864
RUN:23928863: https://www.ncbi.nlm.nih.gov/sra/RUN:23928863
RUN:23928862: https://www.ncbi.nlm.nih.gov/sra/RUN:23928862
RUN:23928861: https://www.ncbi.nlm.nih.gov/sra/RUN:23928861
RUN:23928860: https://www.ncbi.nlm.nih.gov/sra/RUN:23928860
RUN:23928859: https://www.ncbi.nlm.nih.gov/sra/RUN:23928859
RUN:23928858: https://www.ncbi.nlm.nih.gov/sra/RUN:23928858
RUN:23928857: https://www.ncbi.nlm.nih.gov/sra/RUN:23928857
RUN:23928856: https://www.ncbi.nlm.nih.gov/sra/RUN:23928856
RUN:23928855: https://www.ncbi.nlm.nih.gov/sra/RUN:23928855
RUN:23928854: https://www.ncbi.nlm.nih.gov/sra/RUN:23928854
RUN:23928853: https://www.ncbi.nlm.nih.gov/sra/RUN:23928853
RUN:23928852: https://www.ncbi.nlm.nih.gov/sra/RUN:23928852
RUN:23928851: https://www.ncbi.nlm.nih.gov/sra/RUN:23928851
RUN:23928850: https://www.ncbi.nlm.nih.gov/sra/RUN:23928850
RUN:23928849: https://www.ncbi.nlm.nih.gov/sra/RUN:23928849
RUN:23928848: https://www.ncbi.nlm.nih.gov/sra/RUN:23928848
RUN:23928847: https://www.ncbi.nlm.nih.gov/sra/RUN:23928847
RUN:23928846: https://www.ncbi.nlm.nih.gov/sra/RUN:23928846
RUN:23928845: https://www.ncbi.nlm.nih.gov/sra/RUN:23928845
RUN:23928844: https://www.ncbi.nlm.nih.gov/sra/RUN:23928844
RUN:23928843: https://www.ncbi.nlm.nih.gov/sra/RUN:23928843
RUN:23928842: https://www.ncbi.nlm.nih.gov/sra/RUN:23928842
RUN:23928841: https://www.ncbi.nlm.nih.gov/sra/RUN:23928841
RUN:23928840: https://www.ncbi.nlm.nih.gov/sra/RUN:23928840
RUN:23928839: https://www.ncbi.nlm.nih.gov/sra/RUN:23928839
RUN:23928838: https://www.ncbi.nlm.nih.gov/sra/RUN:23928838
RUN:23928837: https://www.ncbi.nlm.nih.gov/sra/RUN:23928837
RUN:23928836: https://www.ncbi.nlm.nih.gov/sra/RUN:23928836
RUN:23928835: https://www.ncbi.nlm.nih.gov/sra/RUN:23928835
RUN:23928834: https://www.ncbi.nlm.nih.gov/sra/RUN:23928834
RUN:23928833: https://www.ncbi.nlm.nih.gov/sra/RUN:23928833
RUN:23928832: https://www.ncbi.nlm.nih.gov/sra/RUN:23928832
RUN:23928831: https://www.ncbi.nlm.nih.gov/sra/RUN:23928831
RUN:23928830: https://www.ncbi.nlm.nih.gov/sra/RUN:23928830
RUN:23928829: https://www.ncbi.nlm.nih.gov/sra/RUN:23928829
RUN:23928828: https://www.ncbi.nlm.nih.gov/sra/RUN:23928828
RUN:23928827: https://www.ncbi.nlm.nih.gov/sra/RUN:23928827
RUN:23928826: https://www.ncbi.nlm.nih.gov/sra/RUN:23928826
RUN:23928825: https://www.ncbi.nlm.nih.gov/sra/RUN:23928825
RUN:23928824: https://www.ncbi.nlm.nih.gov/sra/RUN:23928824
RUN:23928823: https://www.ncbi.nlm.nih.gov/sra/RUN:23928823
RUN:23928822: https://www.ncbi.nlm.nih.gov/sra/RUN:23928822
RUN:23928821: https://www.ncbi.nlm.nih.gov/sra/RUN:23928821
RUN:23928820: https://www.ncbi.nlm.nih.gov/sra/RUN:23928820
RUN:23928819: https://www.ncbi.nlm.nih.gov/sra/RUN:23928819
RUN:23928946: https://www.ncbi.nlm.nih.gov/sra/RUN:23928946
RUN:23928945: https://www.ncbi.nlm.nih.gov/sra/RUN:23928945
RUN:23928944: https://www.ncbi.nlm.nih.gov/sra/RUN:23928944
RUN:23928943: https://www.ncbi.nlm.nih.gov/sra/RUN:23928943
RUN:23928942: https://www.ncbi.nlm.nih.gov/sra/RUN:23928942
RUN:23928941: https://www.ncbi.nlm.nih.gov/sra/RUN:23928941
RUN:23928940: https://www.ncbi.nlm.nih.gov/sra/RUN:23928940
RUN:23928939: https://www.ncbi.nlm.nih.gov/sra/RUN:23928939
RUN:23928938: https://www.ncbi.nlm.nih.gov/sra/RUN:23928938
RUN:23928937: https://www.ncbi.nlm.nih.gov/sra/RUN:23928937
RUN:23928936: https://www.ncbi.nlm.nih.gov/sra/RUN:23928936
RUN:23928935: https://www.ncbi.nlm.nih.gov/sra/RUN:23928935
RUN:23928934: https://www.ncbi.nlm.nih.gov/sra/RUN:23928934
RUN:23928933: https://www.ncbi.nlm.nih.gov/sra/RUN:23928933
RUN:23928932: https://www.ncbi.nlm.nih.gov/sra/RUN:23928932
RUN:23928931: https://www.ncbi.nlm.nih.gov/sra/RUN:23928931
RUN:23928930: https://www.ncbi.nlm.nih.gov/sra/RUN:23928930
RUN:23928929: https://www.ncbi.nlm.nih.gov/sra/RUN:23928929
RUN:23928928: https://www.ncbi.nlm.nih.gov/sra/RUN:23928928
RUN:23928927: https://www.ncbi.nlm.nih.gov/sra/RUN:23928927
RUN:23928926: https://www.ncbi.nlm.nih.gov/sra/RUN:23928926
RUN:23928925: https://www.ncbi.nlm.nih.gov/sra/RUN:23928925
RUN:23928924: https://www.ncbi.nlm.nih.gov/sra/RUN:23928924
RUN:23928923: https://www.ncbi.nlm.nih.gov/sra/RUN:23928923
RUN:23928922: https://www.ncbi.nlm.nih.gov/sra/RUN:23928922
RUN:23928921: https://www.ncbi.nlm.nih.gov/sra/RUN:23928921
RUN:23928920: https://www.ncbi.nlm.nih.gov/sra/RUN:23928920
RUN:23928919: https://www.ncbi.nlm.nih.gov/sra/RUN:23928919
RUN:23928918: https://www.ncbi.nlm.nih.gov/sra/RUN:23928918
RUN:23928917: https://www.ncbi.nlm.nih.gov/sra/RUN:23928917
RUN:23928916: https://www.ncbi.nlm.nih.gov/sra/RUN:23928916
RUN:23928915: https://www.ncbi.nlm.nih.gov/sra/RUN:23928915
RUN:23928818: https://www.ncbi.nlm.nih.gov/sra/RUN:23928818
RUN:23928817: https://www.ncbi.nlm.nih.gov/sra/RUN:23928817
RUN:23928816: https://www.ncbi.nlm.nih.gov/sra/RUN:23928816
RUN:23928815: https://www.ncbi.nlm.nih.gov/sra/RUN:23928815
RUN:23928814: https://www.ncbi.nlm.nih.gov/sra/RUN:23928814
RUN:23928813: https://www.ncbi.nlm.nih.gov/sra/RUN:23928813
RUN:23928812: https://www.ncbi.nlm.nih.gov/sra/RUN:23928812
RUN:23928811: https://www.ncbi.nlm.nih.gov/sra/RUN:23928811
RUN:23928810: https://www.ncbi.nlm.nih.gov/sra/RUN:23928810
RUN:23928809: https://www.ncbi.nlm.nih.gov/sra/RUN:23928809
RUN:23928808: https://www.ncbi.nlm.nih.gov/sra/RUN:23928808
RUN:23928807: https://www.ncbi.nlm.nih.gov/sra/RUN:23928807
RUN:23928806: https://www.ncbi.nlm.nih.gov/sra/RUN:23928806
RUN:23928805: https://www.ncbi.nlm.nih.gov/sra/RUN:23928805
RUN:23928804: https://www.ncbi.nlm.nih.gov/sra/RUN:23928804
RUN:23928803: https://www.ncbi.nlm.nih.gov/sra/RUN:23928803
RUN:23928802: https://www.ncbi.nlm.nih.gov/sra/RUN:23928802
RUN:23928801: https://www.ncbi.nlm.nih.gov/sra/RUN:23928801
